# Supplementary material for: Reduced abundance of Fusobacterium signifies cardiovascular benefits of sodium glucose cotransporter 2 inhibitor in type 2 diabetes: a single arm clinical trial
Source: Front Pharmacol. 2025 May 8;16:1600464. doi: 10.3389/fphar.2025.1600464 (PMC12095364; doi:10.3389/fphar.2025.1600464)
Supplement: Supplementary file 2 [file Table1.xlsx]

## Sheet: Sheet1
Group	Name	Gender	Age	WC (cm)	WHR	BMI(kg/m2)	FBG	2HPG	HbA1c(%)	FCP	2HCP	FINS	2INS	AST (U/L)	ALT (U/L)	GGT (U/L)	ALP (U/L)	UA (umol/L)	TBIL (umol/L)	DBIL (umol/L)	BUN (mmol/L)	Scr (umol/L)	Cystatin(mg/L)	TC (mmol/L)	TG (mmol/L)	HDLC(mmol/L)	LDLC(mmol/L)	Apolipoprotein A(g/L)	Apolipoprotein B(g/L)	HOMA-IR	HOMA-B	IL-6	IL-8	MCP-1	IL-18	IL-37	TNF-a	sICAM-1	VCAM-1	P-selectin	NO	PGI2	ET-1	Tissue factor	t-PA	vWF	PAI-1
W0	SPY	female	80	76	0.75	18.61	8.03	15.85	7.58	4.32	8.7	54.93	158.45	28.11	26.3	31.2	60	662	4.94	1.55	10.31	139	1.66	4.97	2.23	1.28	3.28	1.39	1.14	19.6	242.52	51.6154	98.0476	204.819	19.971	28.96	117.574	381750	875505	157212	356.345	123.41	97.38	53.46	20.46	214.63	62.49
W4	SPY	female	80	76	0.75	18.61	6.52	10.25	7.62	5.12	12.04	35.82	80.29	21.58	22.5	25.84	65	828	8.2	2.3	10.67	151	1.71	5.15	3.45	1.11	3.12	1.17	1.04	10.38	237.22	20.547	11.5	174.724	29.6812	26.6267	32.2963	477167	571685	100364	138.579	148.23	86.35	50.17	21.64	201.45	60.72
W8	SPY	female	80	76	0.75	18.61	5.42	8.21	7.09	5.54	15.4	29.5	50.2	20.05	21.9	29.67	65	890	4.18	1.59	10.68	144	1.66	6.4	2.94	1.18	2.83	1.29	1.95	7.11	307.29	25.0769	11.2024	184.343	27.7971	22.6933	21.0926	378208	1.17085e+06	81515.1	416.751	166.95	80.12	48.43	23.54	195.26	58.94
W0	CMJ	female	63	65	0.71	16.86	11.63	13.49	8.89	0.61	0.92	4.49	5	28.33	29.2	16.81	68	200	13.26	4.18	5.31	49	0.66	4.1	0.48	1.79	1.66	1.98	0.77	2.32	11.04	14.5214	11.8571	97.581	90.2609	24.96	26.2778	232583	461755	55666.7	134.518	96.85	79.56	61.59	19.42	198.75	58.66
W4	CMJ	female	63	65	0.69	16.65	9.55	10.52	8.52	0.78	1.78	6.24	25.4	24.85	22.6	14.6	60	201	10.1	3.09	11.07	47	0.67	4.53	0.36	1.69	1.62	1.75	1.1	2.65	20.63	17.2137	11.5595	84.7238	61.7826	25.96	21	281958	260411	48090.9	80.7107	102.66	74.12	53.38	19.89	182.14	54.16
W8	CMJ	female	63	65	0.69	16.65	8.84	11.5	8.39	1.5	3.18	8.41	40.57	22.46	24.6	14.28	65	238	11.35	3.79	7.47	46	0.71	4.78	0.49	1.69	1.08	1.75	0.87	3.3	30.36	17.4701	12.6607	64.6286	58.1594	26.2933	25.537	213000	265157	42666.7	94.9239	128.56	69.81	51.97	20.23	179.46	50.48
W0	FYJ	man	46	82	0.89	24.97	7.67	19.21	12	1.19	3.58	5.17	25.47	21.68	24.1	29.5	50	253	10.81	3.73	7.29	35	0.72	4.78	1.28	1.43	3.06	1.44	0.87	1.76	24.79	17.5983	11.381	126.438	46.6377	23.0933	20.8148	244458	258344	50060.6	190.863	110.62	60.13	58.42	17.56	175.38	53.48
W4	FYJ	man	46	81	0.87	24.56	6.27	7.2	11.8	1.32	3.13	5.9	11.6	18.13	21.4	23.81	42	336	9.29	2.98	4.66	55	0.61	5.15	1.03	1.76	2.94	1.69	1.2	1.64	45.59	13.9658	11.4107	122.914	17.8696	22.76	22.3889	272896	199344	36272.7	174.619	116.87	58.99	51.68	17.82	169.52	50.45
W8	FYJ	man	46	80	0.85	23.73	6.36	7.5	8.2	1.37	2.95	6.29	10.89	20.88	20.3	27.98	39	448	9.7	3.52	7.5	65	0.57	5.27	0.72	1.63	2.68	1.81	1.35	1.77	45.53	14.8632	11.7679	115.01	13.3768	24.2933	19.1481	284875	656407	39090.9	46.1929	135.33	54.72	49.73	18.12	159.72	48.16
W0	HWP	man	73	90	1.13	29.2	10.54	17.12	7.99	1.33	4.1	10.79	56.03	22.39	32.6	20.96	60	428	6.9	2.11	5.69	81	0.92	2.8	1.36	1.2	1.69	1.45	0.6	5.11	30.65	30.5043	17.9583	145.01	47.4348	25.16	29.5185	371333	827310	81727.3	91.8782	142.39	94.56	66.45	14.53	206.31	60.28
W4	HWP	man	73	88	1.02	28.3	10.23	15.2	7.85	1.75	4.59	10.65	49.21	23.2	33.5	21.48	50	410	7.3	3.18	6.89	76	0.98	4.62	2.03	1.1	1.54	1.44	0.84	4.84	31.65	20.547	11.2321	108.819	20.0435	22.6933	28.5	451125	384880	74454.6	564.467	152.13	92.43	62.19	15.62	191.08	59.61
W8	HWP	man	73	85	0.98	27.3	9.57	11.54	7.62	2.04	4.79	10.32	42.54	25.32	26.8	26.19	60	465	7.13	2.56	6.09	72	1.08	4.35	1.25	1.2	1.41	1.45	0.94	4.39	34	18.7521	11.1131	8.08696	98.9143	22.8933	28.4074	568417	838699	81939.4	373.604	188.22	84.53	57.06	16.12	186.79	54.75
W0	LZW	man	67	77	0.82	25.63	9.59	18.96	9.13	3.56	8.29	56.23	250.46	69.62	96	115.14	86	337	15	5.19	3.06	45	0.64	6.15	1.49	1.38	4.56	1.36	1.73	23.97	184.67	16.359	26.8869	174.438	193.232	44.1987	26.9259	555917	624602	97181.8	18.2741	89.63	112.98	57.94	15.64	188.59	69.46
W4	LZW	man	67	76	0.8	24.77	9.16	10.6	7.98	3.84	9.01	45.12	200.55	40.6	65.1	88.97	83	391	13.68	4.53	7.5	60	0.78	7.13	0.84	1.71	4.24	1.44	1.01	18.37	159.43	17.5128	18.7321	162.057	93.7391	44.2625	26.8333	578625	438352	73575.8	139.086	94.54	108.47	53.46	16.49	179.18	65.73
W8	LZW	man	67	75.5	0.79	24.34	6.09	8.8	6.95	3.79	8.68	30.45	99.57	40.31	46.3	81.09	73	410	12.42	4.4	3.57	47	0.7	6.54	1.72	1.46	3.86	1.54	2.27	8.24	235.14	20.3333	13.8214	136.724	33.8841	36.085	24.9815	597896	240435	62484.8	43.6548	109.72	98.76	49.95	17.52	175.09	61.03
W0	XLR	man	56	85	0.87	17.31	5.75	11.02	6.59	1.69	4.65	9.97	55.31	21.03	15.3	32.2	67	184	11.18	4.22	3.82	53	0.81	5.97	0.83	1.13	5.05	1.02	1.78	2.55	88.62	45.1624	11.3214	127.771	8.15942	21.56	23.5	463208	662380	59636.4	429.949	85.46	98.82	48.87	16.42	220.15	72.46
W4	XLR	man	56	85	0.87	17.31	6.65	7.5	6.23	2.01	7.05	12.7	50.89	18.99	27.4	30.42	49	145	12.91	4.23	6.42	56	0.89	5.1	1.3	1.32	3.79	1.13	1.29	3.75	80.63	17.2137	11.2917	193.295	7.43478	22.56	23.7778	616333	656407	105303	148.223	92.13	97.48	44.97	17.54	214.26	69.28
W8	XLR	man	56	84	0.86	17.14	6.14	7.6	5.94	2.24	7.56	16.67	46.81	28.19	33.9	33.28	54	200	12.53	4.28	5.19	54	0.85	4.34	1.14	1.39	2.48	1.59	1.07	4.74	114.97	15.2051	11.5	196.914	7.28986	18.36	22.9444	509875	486546	113273	43.6548	96.25	84.15	41.15	18.22	200.48	64.95
W0	ZBL	man	60	78	0.87	20.03	18.14	22.6	10.64	0.72	2.08	2.52	16.57	15	21.9	26.97	97	244	8.2	2.7	4.01	52	0.64	4.19	1.27	1.15	2.65	1.12	0.86	2.03	3.07	41.1026	14.2083	197.295	23.6667	78.4267	30.8148	410292	251589	214818	312.69	102.58	83.78	55.82	14.23	188.51	49.75
W4	ZBL	man	60	78	0.87	20.43	11.98	11.2	10	0.83	2.4	1.98	12.24	15.77	14	11.46	63	367	5.64	1.35	6.35	76	0.77	4.73	1.21	1.72	2.52	1.68	1.08	1.54	4.97	17.8974	11.619	192.629	24.4638	44.6933	20.4444	288833	236289	71787.9	152.792	109.12	79.11	53.38	16.45	179.22	46.32
W8	ZBL	man	60	76	0.86	20.68	9.36	9.5	9.8	0.79	2.64	2.23	9.01	16.12	11.3	11.69	52	339	9.06	2.9	5.76	71	0.71	5.18	0.9	1.6	2.34	1.72	1.31	0.93	7.57	18.9658	11.1131	191.676	35.1884	36.16	25.7222	291750	240656	73454.5	113.198	112.89	72.64	51.44	16.65	174.23	43.21
W0	ZZS	man	58	84	0.89	25.72	16.44	21.71	7.64	1.46	2.78	20.99	27.05	20.71	29.2	221.94	195	434	8.99	4.39	11.53	88	1.28	5.34	1.91	1.17	3.68	1.24	1.13	15.34	32.44	21.4444	11.3214	206.057	7.86957	23.96	25.7222	815083	1.05974e+06	203848	383.249	79.15	124.57	41.66	15.21	171.54	58.42
W4	ZZS	man	58	83.5	0.88	25.48	13.47	15.3	7.51	2.03	2.79	12.53	13.01	14.97	13	30.9	72	342	8	2	5.94	81	0.99	6.7	3.52	1.32	3.4	1.26	1.06	7.5	25.14	21.2735	11.381	190.629	14.6812	29.2267	23.6852	345500	406269	93212.1	375.127	84.23	117.63	40.32	16.78	165.43	54.18
W8	ZZS	man	58	83.5	0.88	25.48	9.1	13.77	7.22	2.71	2.86	9.38	11.27	15.19	15.3	25.75	72	327	4.93	1.65	4.9	74	0.92	7.03	2.55	1.16	3.12	1.28	2.39	3.79	33.5	22.1282	12.4821	153.676	10.4783	32.16	28.4074	309458	495296	105939	219.289	91.25	109.84	38.64	17.52	159.68	52.07
W0	LXS	man	70	66	0.7	15.35	10	12.86	7.13	1.04	4.28	11.85	27.96	25.09	84.6	424.31	241	139	12.05	4.5	5.45	33	0.92	4.75	1.41	1.1	3.44	1.08	1.26	5.27	36.46	19.0085	15.369	149.295	279.899	31.4933	26.3704	851125	1.08669e+06	221818	382.741	100.12	104.26	57.89	17.25	203.61	62.76
W4	LXS	man	70	65.5	0.69	14.91	9.71	15.6	7.25	1.85	4.25	10.26	22.62	21.14	32.6	222.65	148	111	11.59	4.42	5.18	51	0.96	4.12	1.26	1.05	2.98	1.13	1.11	4.43	33.04	16.9573	14.5952	105.581	201.13	26.6933	26.463	376125	415366	119303	382.234	104.36	100.53	54.16	19.43	194.13	60.59
W8	LXS	man	70	65	0.68	14.25	11.5	20.27	7.44	2.29	4	8.29	23.71	16.88	14.8	110.76	77	104	10.46	4.36	6.05	37	1.04	3.18	0.94	0.97	1.83	1.18	0.96	4.24	14.42	28.453	14.8333	103.486	280.551	29.0267	25.3518	608000	779810	128212	295.431	110.01	96.78	49.96	20.72	188.45	57.64
W0	PLE	female	45	83	0.87	27.88	8.94	21.01	7.64	1.36	3.58	10.52	43.39	21.6	25.2	23.93	63	278	7.86	2.36	3.64	41	0.53	5.1	1.28	1.2	3.84	1.27	1.32	4.18	38.68	17.8974	15.3988	133.295	173.812	43.2267	27.4815	264875	577102	145091	82.2335	74.59	89.64	61.34	14.56	185.46	59.36
W4	PLE	female	45	81	0.85	27.26	6.58	7.9	7.35	1.4	3.72	9.85	32.14	21.064	24.01	22.95	58	298	8.24	3.02	4.58	39	0.45	4.8	1.02	1.1	3.01	1.28	1.14	2.88	63.96	17.0855	14.0595	104.914	132.652	31.76	27.9444	203000	232278	59242.4	61.4213	79.47	82.01	59.38	15.68	178.65	54.12
W8	PLE	female	45	80.5	0.81	26.64	6.36	7.8	7.15	1.34	3.64	9.24	28.56	21.89	23.3	21.9	50	300	10.55	3.5	4.38	36	0.45	4.41	0.72	1.1	2.94	1.28	1.35	2.61	64.62	16.0598	12.3929	134.533	111.71	28.0933	28.1296	237167	245544	77272.7	13.198	82.92	78.45	54.24	16.78	162.58	52.49
W0	HZB	man	56	90	0.96	17.31	15.98	20	7.86	4.56	4.05	22.34	36.91	309.9	180.7	1133.29	130	331	19.38	7.13	2.75	52	0.67	4.75	7.07	1.17	2.19	1.93	0.78	15.87	35.8	16.7009	17.75	149.391	157.725	26.16	25.9074	809875	1.13842e+06	60424.2	169.543	101.32	132.49	56.56	18.25	175.08	59.98
W4	HZB	man	56	90	0.96	17.31	7.06	15.5	7.69	4.01	7.56	16.82	32.69	52.79	109.2	233.75	126	258	9.32	3.98	3.97	48	0.69	3.28	0.68	0.96	1.85	1.11	0.91	5.28	94.49	10.8889	13.5536	111.2	18.7391	20.6933	16.8333	500917	892310	57606.1	97.9695	106.49	128.58	51.64	19.46	164.24	54.61
W8	HZB	man	56	90	0.96	17.31	6.4	11.2	7.64	2.59	5.11	14.75	31.86	54	110.3	152.26	129	263	8.25	3.89	4.03	46	0.67	3.29	0.49	0.98	1.56	1.08	0.89	4.19	101.72	18.9231	12.5119	56.1524	31.9275	27.6933	22.2963	624667	253767	83727.3	53.8071	109.08	116.23	47.36	22.78	159.12	50.98
W0	HCH	man	70	80	0.78	19.91	3.64	11.39	11.98	9.11	10.5	23.4	34.79	16.42	21	152.91	54	263	7.5	2.23	9.89	143	1.53	8.31	6.64	1.56	2.87	1.37	1.22	3.79	3342.86	28.453	11.381	593.01	190.188	28.36	33.5	389667	319949	68909.1	456.853	88.41	79.81	60.23	16.52	182.44	67.54
W4	HCH	man	70	80	0.78	19.91	7.45	12.6	12.5	9.05	9.62	17.64	19.26	16.93	35	290.02	72	236	10.78	2.98	10.82	159	1.68	5.95	4.97	1.35	2.03	1.42	1.13	5.84	89.32	20.0769	11.9762	321.581	251.783	30.2267	34.1482	539250	915157	75757.6	303.553	90.06	76.45	58.51	17.43	176.42	62.01
W8	HCH	man	70	80	0.78	19.91	7.1	11.89	13.76	8.96	8.25	16.05	10.82	16.91	29.1	173.33	54	263	10.58	2.9	10.77	172	1.8	8.2	7.92	1.45	1.69	1.63	1.85	5.06	89.17	20.3761	11.5298	365.771	307.217	31.4933	33.037	517375	1.37488e+06	81939.4	187.817	92.97	72.13	53.42	18.45	168.28	59.83
